# Supplementary material for: wTSA-CRAFT: an open-access web server for rapid analysis of thermal shift assay experiments
Source: Bioinform Adv. 2023 Sep 29;3(1):vbad136. doi: 10.1093/bioadv/vbad136 (PMC10562953; doi:10.1093/bioadv/vbad136)
Supplement: vbad136_Supplementary_Data [file vbad136_supplementary_data.zip]

Archive with 7 entries (7 files):
- Annotation.csv
- Dissociation R.txt
- Reys et al 2023 Supplementary material.docx
- TSA PaeAP3 Rubic.mxp
- TSA_Craft_Input.csv
- wTSA_CRAFT_user_manual.pdf
- Amplification R.txt
