# Supplementary material for: wTSA-CRAFT: an open-access web server for rapid analysis of thermal shift assay experiments
Source: Bioinform Adv. 2023 Sep 29;3(1):vbad136. doi: 10.1093/bioadv/vbad136 (PMC10562953; doi:10.1093/bioadv/vbad136)
Supplement: vbad136_Supplementary_Data [file vbad136_supplementary_data.zip › Dissociation R.txt]

Dissociation Curve
	A1, CY3		A2, CY3		A3, CY3		A4, CY3		A5, CY3		A6, CY3		A7, CY3		A8, CY3		A9, CY3		A10, CY3		A11, CY3		A12, CY3		B1, CY3		B2, CY3		B3, CY3		B4, CY3		B5, CY3		B6, CY3		B7, CY3		B8, CY3		B9, CY3		B10, CY3		B11, CY3		B12, CY3		C1, CY3
	Temperature (°C)	Fluorescence (R (Multicomponent view))	Temperature (°C)	Fluorescence (R (Multicomponent view))	Temperature (°C)	Fluorescence (R (Multicomponent view))	Temperature (°C)	Fluorescence (R (Multicomponent view))	Temperature (°C)	Fluorescence (R (Multicomponent view))	Temperature (°C)	Fluorescence (R (Multicomponent view))	Temperature (°C)	Fluorescence (R (Multicomponent view))	Temperature (°C)	Fluorescence (R (Multicomponent view))	Temperature (°C)	Fluorescence (R (Multicomponent view))	Temperature (°C)	Fluorescence (R (Multicomponent view))	Temperature (°C)	Fluorescence (R (Multicomponent view))	Temperature (°C)	Fluorescence (R (Multicomponent view))	Temperature (°C)	Fluorescence (R (Multicomponent view))	Temperature (°C)	Fluorescence (R (Multicomponent view))	Temperature (°C)	Fluorescence (R (Multicomponent view))	Temperature (°C)	Fluorescence (R (Multicomponent view))	Temperature (°C)	Fluorescence (R (Multicomponent view))	Temperature (°C)	Fluorescence (R (Multicomponent view))	Temperature (°C)	Fluorescence (R (Multicomponent view))	Temperature (°C)	Fluorescence (R (Multicomponent view))	Temperature (°C)	Fluorescence (R (Multicomponent view))	Temperature (°C)	Fluorescence (R (Multicomponent view))	Temperature (°C)	Fluorescence (R (Multicomponent view))	Temperature (°C)	Fluorescence (R (Multicomponent view))	Temperature (°C)
	25.00000	11825.50000	25.00000	58181.50000	25.00000	49696.50000	25.00000	46018.50000	25.00000	15599.00000	25.00000	10851.00000	25.00000	8807.50000	25.00000	12906.00000	24.90000	11373.50000	24.90000	9842.00000	24.90000	8996.50000	24.90000	10167.50000	24.80000	10050.00000	24.80000	12387.00000	24.80000	9201.50000	24.80000	8295.50000	24.90000	13104.50000	24.90000	10158.00000	24.90000	9756.00000	24.90000	10997.00000	24.90000	13972.00000	24.90000	12540.50000	24.90000	10208.50000	24.90000	17157.50000	24.80000
	25.70000	11860.00000	25.70000	58149.00000	25.70000	49429.50000	25.70000	46024.50000	25.70000	15850.50000	25.70000	10845.50000	25.70000	8719.50000	25.70000	13001.50000	25.70000	11428.50000	25.70000	9770.50000	25.70000	8894.50000	25.70000	10137.00000	25.70000	10069.00000	25.70000	12555.00000	25.70000	9178.00000	25.70000	8279.00000	25.70000	13206.00000	25.70000	10251.00000	25.70000	9813.00000	25.70000	10967.50000	25.70000	13980.00000	25.70000	12556.00000	25.70000	10164.00000	25.70000	17172.50000	25.70000
	26.90000	11919.00000	26.90000	57933.00000	26.90000	48963.50000	26.90000	46320.50000	26.90000	16191.50000	26.90000	11014.50000	26.90000	8743.00000	26.90000	13164.00000	26.90000	11545.50000	26.90000	9862.00000	26.90000	8875.50000	26.90000	10208.00000	26.80000	10389.50000	26.80000	12663.00000	26.80000	9292.00000	26.80000	8320.50000	26.80000	13561.50000	26.80000	10391.00000	26.80000	9930.50000	26.80000	11215.00000	26.80000	14534.00000	26.80000	12876.50000	26.80000	10346.00000	26.80000	17839.50000	26.80000
	27.90000	12219.00000	27.90000	57636.50000	27.90000	48598.50000	27.90000	46388.50000	27.90000	16684.50000	27.90000	11209.50000	27.90000	8807.50000	27.90000	13512.50000	27.90000	11634.50000	27.90000	9957.50000	27.90000	8985.00000	27.90000	10392.00000	27.90000	10558.00000	27.90000	13072.50000	27.90000	9439.50000	27.90000	8332.00000	28.00000	14276.00000	28.00000	10582.50000	28.00000	10174.00000	28.00000	11662.50000	28.00000	15462.50000	28.00000	13582.50000	28.00000	10585.50000	28.00000	19011.00000	28.00000
	28.80000	12756.50000	28.80000	57380.00000	28.80000	48139.00000	28.80000	46744.50000	28.80000	17248.50000	28.80000	11575.50000	28.80000	8949.00000	28.80000	14019.50000	28.80000	11962.50000	28.80000	10235.00000	28.80000	9104.50000	28.80000	10732.50000	28.80000	10862.00000	28.80000	13569.50000	28.80000	9786.50000	28.80000	8432.50000	28.80000	15411.50000	28.80000	11098.50000	28.80000	10508.50000	28.80000	12175.00000	28.80000	16664.00000	28.80000	14506.00000	28.80000	10879.00000	28.80000	20363.00000	28.90000
	29.80000	13414.00000	29.80000	57105.50000	29.80000	47714.50000	29.80000	46888.50000	29.80000	18074.50000	29.80000	12042.00000	29.80000	9115.50000	29.80000	14674.00000	29.80000	12394.00000	29.80000	10735.50000	29.80000	9303.00000	29.80000	11293.00000	29.80000	11294.00000	29.80000	14289.00000	29.80000	10194.00000	29.80000	8653.00000	29.80000	16678.50000	29.80000	11684.00000	29.90000	10959.50000	29.90000	12978.50000	29.90000	17963.50000	29.90000	15562.00000	29.90000	11376.50000	29.90000	21672.00000	29.80000
	30.90000	14347.50000	30.90000	56808.00000	30.90000	47260.00000	30.90000	47000.50000	30.90000	19084.00000	30.90000	12696.00000	30.90000	9398.50000	30.90000	15722.50000	30.90000	12971.00000	30.90000	11249.50000	30.90000	9559.00000	30.80000	12013.50000	30.80000	11894.50000	30.80000	15389.00000	30.80000	10764.00000	30.80000	8810.00000	30.80000	18279.00000	30.80000	12450.50000	30.80000	11551.50000	30.80000	13922.50000	30.80000	19586.50000	30.80000	17036.50000	30.80000	12089.00000	30.80000	23131.50000	30.80000
	31.90000	15722.00000	31.90000	56383.50000	31.90000	46921.00000	31.90000	47075.00000	31.90000	20414.50000	31.90000	13598.50000	31.90000	9757.00000	31.90000	17022.00000	31.90000	13809.00000	31.90000	11991.00000	31.90000	9972.00000	31.90000	12937.50000	32.00000	12547.00000	32.00000	16755.00000	32.00000	11540.50000	32.00000	9132.50000	32.00000	20160.00000	32.00000	13457.50000	32.00000	12390.00000	32.00000	15092.50000	32.00000	21417.00000	32.00000	18622.50000	32.00000	12964.50000	32.00000	24710.50000	31.90000
	32.90000	17417.50000	32.90000	56186.00000	32.90000	46340.00000	32.90000	47107.00000	32.90000	21992.00000	32.90000	14854.50000	32.90000	10232.50000	32.90000	18878.00000	32.90000	15101.00000	32.90000	13022.50000	32.90000	10583.00000	32.90000	14224.50000	32.90000	13588.50000	32.90000	18799.00000	32.90000	12622.50000	32.90000	9562.50000	32.90000	22280.00000	32.90000	14696.50000	32.90000	13361.50000	32.90000	16491.00000	32.90000	23457.00000	32.90000	20576.50000	32.90000	14083.00000	32.90000	26234.50000	32.90000
	33.80000	19819.50000	33.80000	55954.00000	33.80000	45934.50000	33.80000	47060.50000	33.80000	24158.00000	33.80000	16621.00000	33.80000	10869.50000	33.80000	20832.00000	33.80000	16512.50000	33.80000	14198.00000	33.80000	11226.50000	33.90000	15507.50000	33.80000	14574.50000	33.80000	21678.00000	33.80000	13875.00000	33.80000	10174.50000	33.80000	24585.50000	33.80000	16256.00000	33.90000	14719.00000	33.90000	18112.00000	33.90000	25358.50000	33.90000	22531.00000	33.90000	15220.50000	33.90000	27038.00000	33.90000
	34.90000	23006.00000	34.90000	55669.50000	34.90000	45617.00000	34.90000	46923.50000	34.90000	26527.00000	34.90000	19060.00000	34.90000	11721.50000	34.90000	23570.50000	34.90000	18530.50000	34.90000	15629.50000	34.90000	12024.50000	34.90000	16964.00000	34.90000	15862.00000	34.90000	25340.00000	34.90000	15488.00000	34.90000	10972.00000	34.90000	26820.00000	34.90000	18298.50000	34.90000	16312.50000	34.90000	20026.50000	34.90000	27109.50000	34.90000	24666.50000	34.90000	16866.00000	34.90000	27907.50000	34.90000
	35.80000	26424.00000	35.80000	55463.50000	35.80000	45085.50000	35.80000	46807.00000	35.80000	29273.00000	35.80000	21996.50000	35.80000	12954.00000	35.80000	26459.00000	35.80000	20942.00000	35.80000	17436.50000	35.80000	13208.50000	35.80000	18729.50000	35.90000	17241.00000	35.90000	30177.00000	35.90000	17494.00000	35.90000	11924.00000	35.90000	28917.50000	35.90000	20471.00000	35.90000	18280.00000	35.90000	21836.00000	35.90000	28721.00000	35.90000	26759.50000	35.90000	18641.00000	35.90000	28206.50000	35.90000
	36.80000	30116.00000	36.80000	55177.50000	36.80000	44354.50000	36.80000	46291.00000	36.80000	31764.00000	36.80000	25340.00000	36.80000	14664.50000	36.80000	29453.50000	36.80000	23724.00000	36.80000	19504.50000	36.80000	14537.00000	36.80000	20829.50000	36.80000	18741.50000	36.80000	36048.50000	36.80000	19724.50000	36.80000	13120.50000	36.80000	30511.00000	36.80000	22661.50000	36.80000	20557.50000	36.80000	23632.00000	36.80000	29816.50000	36.80000	28527.00000	36.80000	20624.00000	36.80000	28358.50000	36.80000
	37.70000	33860.00000	37.70000	55095.50000	37.70000	43964.50000	37.70000	46039.00000	37.70000	34326.00000	37.70000	29151.00000	37.70000	17122.00000	37.70000	32640.50000	37.70000	26684.50000	37.70000	21818.00000	37.70000	16326.50000	37.75000	23335.50000	37.75000	20223.00000	37.75000	42220.50000	37.75000	22111.00000	37.75000	14447.00000	37.75000	31760.00000	37.75000	24995.00000	37.75000	23283.50000	37.75000	25350.00000	37.75000	30794.50000	37.75000	29975.00000	37.75000	22726.50000	37.75000	28499.50000	37.75000
	38.75000	36973.50000	38.75000	54703.50000	38.75000	43078.00000	38.75000	45797.00000	38.75000	36218.00000	38.75000	32862.00000	38.75000	20347.00000	38.75000	35117.00000	38.75000	29738.00000	38.75000	24413.00000	38.75000	18513.50000	38.75000	26218.50000	38.70000	21739.50000	38.70000	47006.50000	38.70000	24322.00000	38.70000	15861.50000	38.75000	32367.00000	38.75000	27012.00000	38.75000	25821.50000	38.75000	26672.50000	38.75000	31353.50000	38.75000	31264.00000	38.75000	24755.50000	38.75000	28549.00000	38.70000
	39.80000	39496.50000	39.80000	54228.50000	39.80000	42521.00000	39.80000	45412.00000	39.80000	37584.00000	39.80000	35812.50000	39.80000	24293.50000	39.80000	36941.00000	39.80000	32114.00000	39.80000	26978.50000	39.80000	20928.00000	39.80000	28487.50000	39.80000	23177.50000	39.80000	49821.00000	39.80000	26569.50000	39.80000	17164.00000	39.80000	32627.50000	39.80000	28416.00000	39.80000	28122.50000	39.80000	27462.00000	39.80000	31612.00000	39.80000	32003.50000	39.80000	26776.00000	39.80000	28314.50000	39.80000
	40.75000	41104.50000	40.75000	53850.50000	40.75000	41840.50000	40.75000	44914.50000	40.75000	38333.00000	40.75000	37742.00000	40.75000	28449.50000	40.75000	38404.50000	40.75000	34087.00000	40.75000	29211.00000	40.75000	23442.50000	40.75000	30043.00000	40.85000	24193.50000	40.85000	51274.00000	40.85000	28873.50000	40.85000	18420.50000	40.85000	32558.00000	40.85000	29293.50000	40.75000	30138.00000	40.75000	27887.00000	40.75000	31526.50000	40.75000	32104.50000	40.75000	28144.00000	40.75000	28098.50000	40.80000
	41.75000	41804.50000	41.75000	53465.00000	41.75000	41173.50000	41.75000	44460.00000	41.75000	38610.50000	41.75000	39167.00000	41.75000	32105.50000	41.75000	38785.00000	41.75000	35247.50000	41.75000	30937.00000	41.75000	25878.00000	41.75000	30950.50000	41.75000	25084.00000	41.75000	51765.50000	41.75000	30617.00000	41.75000	19366.00000	41.75000	32584.50000	41.75000	30086.00000	41.75000	31689.50000	41.75000	28315.50000	41.75000	31361.00000	41.75000	32380.50000	41.75000	29135.00000	41.75000	27629.50000	41.75000
	42.70000	41865.50000	42.70000	52978.50000	42.70000	40612.00000	42.70000	43885.00000	42.70000	38675.50000	42.70000	39704.00000	42.70000	34596.50000	42.70000	39059.50000	42.70000	35996.50000	42.70000	31922.00000	42.70000	27999.50000	42.70000	31401.00000	42.70000	25362.00000	42.70000	51839.00000	42.70000	31453.00000	42.70000	19989.50000	42.70000	32354.50000	42.70000	30513.00000	42.70000	32663.00000	42.70000	28379.00000	42.70000	31164.00000	42.70000	32091.00000	42.70000	29806.00000	42.70000	27187.00000	42.70000
	43.70000	41996.50000	43.70000	52679.50000	43.70000	40195.00000	43.70000	43900.00000	43.70000	38814.00000	43.70000	39947.00000	43.70000	35871.50000	43.70000	39235.00000	43.70000	36263.50000	43.70000	32483.00000	43.70000	29637.00000	43.70000	31714.50000	43.75000	25632.00000	43.75000	51785.50000	43.75000	32120.50000	43.75000	20467.50000	43.75000	32202.00000	43.75000	30638.50000	43.75000	33499.00000	43.75000	28648.50000	43.75000	30921.50000	43.75000	31884.50000	43.75000	30222.00000	43.75000	26897.00000	43.75000
	44.80000	41359.50000	44.80000	52157.50000	44.80000	39497.50000	44.80000	43044.50000	44.80000	38615.50000	44.80000	40003.00000	44.80000	36173.50000	44.80000	39020.50000	44.80000	36194.00000	44.80000	32592.50000	44.80000	30358.50000	44.80000	31461.50000	44.80000	26024.50000	44.80000	51533.50000	44.80000	32655.00000	44.80000	20914.00000	44.80000	32027.00000	44.80000	30677.50000	44.80000	33710.00000	44.80000	28752.50000	44.80000	30844.50000	44.80000	31649.00000	44.80000	30294.00000	44.80000	26285.00000	44.80000
	45.70000	41189.50000	45.70000	51962.50000	45.70000	39183.00000	45.70000	43028.00000	45.70000	38813.50000	45.70000	40243.00000	45.70000	36596.50000	45.70000	39333.50000	45.70000	36570.00000	45.70000	32624.50000	45.70000	30938.00000	45.70000	31614.00000	45.70000	26209.50000	45.70000	51591.50000	45.70000	33204.50000	45.70000	20995.50000	45.70000	31901.00000	45.70000	30754.00000	45.70000	33923.00000	45.70000	28723.00000	45.70000	30792.50000	45.70000	31415.00000	45.70000	30583.00000	45.70000	26063.50000	45.70000
	46.75000	40742.00000	46.75000	51512.50000	46.75000	38387.50000	46.75000	42195.50000	46.75000	38532.50000	46.75000	40079.50000	46.75000	36647.00000	46.75000	39227.00000	46.75000	36485.00000	46.75000	32356.50000	46.75000	30898.50000	46.75000	31405.00000	46.70000	26192.50000	46.70000	51354.50000	46.70000	33283.50000	46.70000	21299.00000	46.75000	31812.00000	46.75000	30670.50000	46.75000	33792.50000	46.75000	28441.00000	46.75000	30568.50000	46.75000	30874.50000	46.75000	30535.00000	46.75000	25519.50000	46.70000
	47.80000	40372.50000	47.80000	51309.00000	47.80000	37992.50000	47.80000	41713.50000	47.80000	38499.00000	47.80000	39677.50000	47.80000	36873.50000	47.80000	39147.50000	47.80000	36783.50000	47.80000	31907.50000	47.80000	30831.50000	47.80000	31386.50000	47.75000	25881.00000	47.75000	50982.00000	47.75000	33469.50000	47.75000	21325.50000	47.80000	31576.00000	47.80000	30446.50000	47.80000	33409.50000	47.80000	28112.50000	47.80000	30176.50000	47.80000	30520.00000	47.80000	30718.00000	47.80000	25043.00000	47.75000
	48.70000	40052.00000	48.70000	50878.50000	48.70000	37486.00000	48.70000	41345.50000	48.70000	38122.00000	48.70000	39410.50000	48.70000	36748.50000	48.70000	39247.50000	48.75000	36564.00000	48.75000	31266.50000	48.75000	30595.00000	48.80000	31168.00000	48.75000	25724.00000	48.75000	50674.00000	48.75000	33460.00000	48.75000	21389.50000	48.75000	31306.00000	48.75000	30070.50000	48.75000	33226.50000	48.75000	27883.50000	48.75000	29902.50000	48.75000	30053.00000	48.75000	30644.00000	48.75000	24621.00000	48.75000
	49.80000	39777.50000	49.80000	50672.50000	49.80000	37045.50000	49.80000	41158.00000	49.80000	38097.00000	49.80000	39195.50000	49.80000	37055.00000	49.80000	39210.50000	49.80000	36623.00000	49.80000	30729.00000	49.80000	30345.50000	49.80000	31097.50000	49.75000	25757.00000	49.75000	50582.00000	49.75000	33511.50000	49.75000	21470.50000	49.75000	31054.00000	49.75000	29915.00000	49.75000	32903.50000	49.75000	27736.00000	49.75000	29629.00000	49.75000	29963.50000	49.75000	30812.50000	49.75000	24368.50000	49.75000
	50.70000	39235.50000	50.70000	50281.00000	50.70000	36464.50000	50.70000	40476.00000	50.70000	37814.50000	50.70000	38752.50000	50.70000	36896.00000	50.70000	39250.50000	50.70000	36369.50000	50.70000	30300.50000	50.70000	30016.50000	50.70000	30921.00000	50.70000	25677.00000	50.70000	50217.50000	50.70000	33548.00000	50.70000	21446.00000	50.70000	30883.00000	50.70000	29331.50000	50.70000	32508.00000	50.70000	27365.50000	50.70000	29289.00000	50.70000	29414.00000	50.70000	30661.50000	50.70000	24168.00000	50.70000
	51.80000	38490.00000	51.80000	49751.50000	51.80000	35863.00000	51.80000	39956.00000	51.80000	37452.50000	51.80000	38195.00000	51.80000	36498.50000	51.80000	38853.50000	51.80000	35947.00000	51.80000	29545.50000	51.80000	29439.00000	51.80000	30734.50000	51.80000	25442.50000	51.80000	49830.50000	51.80000	33441.00000	51.80000	21362.50000	51.75000	30447.50000	51.75000	28943.00000	51.75000	32172.50000	51.75000	26987.00000	51.75000	28925.50000	51.75000	29175.50000	51.75000	30645.00000	51.75000	23753.00000	51.80000
	52.70000	37815.00000	52.70000	49203.50000	52.70000	35375.50000	52.70000	39286.50000	52.70000	37249.50000	52.70000	37885.00000	52.70000	36529.50000	52.70000	38818.00000	52.70000	35765.00000	52.70000	29050.00000	52.70000	29234.00000	52.70000	30598.50000	52.70000	25263.00000	52.70000	49575.50000	52.70000	33356.00000	52.70000	21308.50000	52.70000	30200.50000	52.70000	28450.00000	52.70000	31607.00000	52.70000	26537.50000	52.70000	28578.50000	52.70000	28914.50000	52.70000	30399.50000	52.70000	23368.00000	52.70000
	53.75000	37163.00000	53.75000	48603.00000	53.75000	34611.50000	53.75000	38804.50000	53.75000	36750.00000	53.75000	37335.00000	53.75000	35943.00000	53.75000	38191.50000	53.75000	35403.50000	53.75000	28297.00000	53.75000	28571.00000	53.75000	30249.00000	53.75000	24998.00000	53.75000	49172.00000	53.75000	33082.50000	53.75000	21167.50000	53.75000	29579.00000	53.75000	27964.00000	53.75000	31082.50000	53.75000	26007.50000	53.75000	28007.00000	53.75000	28676.00000	53.75000	30028.00000	53.75000	23072.00000	53.75000
	54.70000	36609.00000	54.70000	47965.50000	54.70000	34108.50000	54.70000	38489.00000	54.70000	36287.00000	54.70000	36901.50000	54.70000	35542.00000	54.70000	37883.00000	54.70000	35244.50000	54.70000	27495.50000	54.70000	28011.50000	54.75000	29645.00000	54.80000	24632.50000	54.80000	48641.00000	54.80000	32920.50000	54.80000	20900.00000	54.80000	29036.00000	54.80000	27260.00000	54.80000	30252.00000	54.80000	25574.50000	54.80000	27508.50000	54.80000	28189.50000	54.80000	29311.00000	54.80000	22534.00000	54.80000
	55.75000	35867.00000	55.75000	47339.00000	55.75000	33613.50000	55.75000	37962.00000	55.75000	35836.50000	55.75000	36401.00000	55.75000	35118.50000	55.75000	37587.00000	55.75000	34754.50000	55.75000	26897.00000	55.75000	27475.00000	55.80000	29287.50000	55.80000	24405.50000	55.80000	48303.00000	55.80000	32617.00000	55.80000	20918.50000	55.80000	28624.50000	55.80000	26793.50000	55.80000	29909.50000	55.80000	25177.50000	55.80000	27106.00000	55.80000	27959.00000	55.80000	29060.00000	55.80000	22267.00000	55.75000
	56.70000	35158.50000	56.70000	46716.50000	56.70000	32782.00000	56.70000	37423.00000	56.70000	35284.50000	56.70000	35729.50000	56.70000	34585.50000	56.70000	36945.50000	56.75000	34170.00000	56.75000	26118.00000	56.75000	26989.50000	56.75000	29003.50000	56.90000	24120.50000	56.90000	47829.50000	56.90000	32173.00000	56.90000	20502.50000	56.85000	28164.00000	56.85000	26224.50000	56.85000	29143.50000	56.85000	24608.00000	56.85000	26375.50000	56.85000	27533.00000	56.85000	28288.00000	56.85000	21834.00000	56.90000
	57.70000	34658.00000	57.70000	46177.00000	57.70000	32189.00000	57.70000	36561.00000	57.70000	34807.00000	57.70000	35217.00000	57.70000	34035.50000	57.70000	36416.00000	57.70000	33759.00000	57.70000	25387.50000	57.70000	26389.50000	57.70000	28611.50000	57.70000	23852.00000	57.70000	47420.50000	57.70000	31984.50000	57.70000	20328.50000	57.70000	27740.50000	57.70000	25712.00000	57.70000	28684.50000	57.70000	24193.00000	57.70000	25959.00000	57.70000	27251.50000	57.70000	27775.00000	57.70000	21581.50000	57.70000
	58.75000	33962.00000	58.75000	45382.50000	58.75000	31598.50000	58.75000	35912.50000	58.75000	34236.00000	58.75000	34644.50000	58.75000	33527.00000	58.75000	35690.50000	58.85000	33153.00000	58.85000	24703.00000	58.85000	25872.50000	58.85000	28033.50000	58.85000	23339.50000	58.85000	46788.50000	58.85000	31643.50000	58.85000	20050.00000	58.85000	27159.00000	58.85000	25149.50000	58.85000	27805.50000	58.85000	23662.50000	58.85000	25263.00000	58.85000	26740.50000	58.85000	27133.00000	58.85000	21137.50000	58.90000
	59.75000	33327.50000	59.75000	44622.50000	59.75000	30988.00000	59.75000	35181.50000	59.75000	33756.00000	59.75000	33996.00000	59.75000	33025.00000	59.85000	35248.50000	59.85000	32600.50000	59.85000	23879.50000	59.85000	25106.00000	59.90000	27703.50000	59.95000	23060.00000	59.95000	46191.00000	59.95000	31065.50000	59.95000	19569.00000	59.95000	26720.50000	59.95000	24548.50000	59.95000	27209.00000	59.90000	23262.00000	59.90000	24654.00000	59.90000	26301.50000	59.90000	26486.00000	59.90000	20788.00000	59.90000
	60.70000	32929.00000	60.70000	44092.00000	60.70000	30402.00000	60.70000	34758.50000	60.70000	33178.50000	60.70000	33509.50000	60.70000	32522.50000	60.70000	34887.00000	60.70000	32241.00000	60.70000	23394.00000	60.70000	24612.00000	60.70000	27210.00000	60.75000	22760.00000	60.75000	45851.00000	60.75000	30990.00000	60.75000	19318.50000	60.70000	26384.50000	60.70000	24142.00000	60.70000	26661.00000	60.70000	22923.00000	60.70000	24158.00000	60.70000	25843.00000	60.70000	25945.00000	60.70000	20540.00000	60.70000
	61.70000	32376.50000	61.70000	43171.50000	61.70000	29961.50000	61.70000	34126.50000	61.70000	32718.00000	61.70000	32959.00000	61.70000	32046.00000	61.70000	34414.00000	61.75000	31517.50000	61.75000	22542.00000	61.75000	23857.50000	61.75000	26779.50000	61.80000	22453.50000	61.80000	45165.50000	61.80000	30605.00000	61.80000	18999.00000	61.75000	25988.00000	61.75000	23559.00000	61.70000	26130.00000	61.70000	22532.50000	61.70000	23450.50000	61.70000	25381.50000	61.70000	25320.00000	61.70000	20101.00000	61.80000
	62.70000	31661.00000	62.70000	42182.50000	62.70000	29206.50000	62.70000	33465.50000	62.70000	32253.00000	62.70000	32364.50000	62.70000	31410.00000	62.70000	34191.00000	62.70000	31423.00000	62.70000	21942.00000	62.70000	23437.50000	62.70000	26334.00000	62.70000	22057.50000	62.70000	44617.00000	62.70000	30098.00000	62.70000	18611.00000	62.70000	25393.50000	62.70000	23147.50000	62.70000	25431.00000	62.70000	22009.50000	62.70000	22862.00000	62.70000	24741.00000	62.70000	24649.00000	62.70000	19866.50000	62.70000
	63.70000	31065.00000	63.70000	41456.50000	63.70000	28697.50000	63.70000	32854.50000	63.70000	31598.50000	63.70000	31697.50000	63.70000	30545.50000	63.70000	33489.00000	63.70000	30778.50000	63.70000	21310.50000	63.70000	22773.50000	63.75000	25778.50000	63.75000	21527.00000	63.75000	43791.50000	63.75000	29605.00000	63.75000	18080.00000	63.75000	24900.00000	63.75000	22602.50000	63.75000	24795.00000	63.75000	21707.50000	63.75000	22057.50000	63.75000	24053.50000	63.75000	23807.50000	63.75000	19364.50000	63.75000
	64.70000	30505.50000	64.70000	40718.00000	64.70000	28164.50000	64.70000	32305.50000	64.70000	31102.00000	64.70000	31197.50000	64.70000	29949.00000	64.70000	33125.00000	64.70000	30340.00000	64.70000	20727.50000	64.70000	22270.50000	64.70000	25353.50000	64.70000	21188.50000	64.70000	43134.50000	64.70000	29250.00000	64.70000	17661.00000	64.70000	24470.00000	64.70000	22221.00000	64.70000	24250.00000	64.70000	21375.50000	64.70000	21483.50000	64.70000	23576.00000	64.70000	23245.50000	64.70000	19102.50000	64.70000
	65.70000	29993.50000	65.70000	39881.50000	65.70000	27539.00000	65.70000	31712.00000	65.70000	30527.50000	65.70000	30619.00000	65.70000	29349.00000	65.70000	32734.50000	65.70000	29784.50000	65.70000	19991.00000	65.70000	21689.50000	65.70000	24718.00000	65.90000	20729.00000	65.90000	42573.00000	65.90000	28803.00000	65.90000	17172.50000	65.90000	24076.50000	65.90000	21591.00000	65.90000	23650.50000	65.90000	20862.00000	65.90000	20781.50000	65.90000	22925.50000	65.90000	22630.00000	65.90000	18587.00000	65.90000
	66.90000	29250.00000	66.90000	39035.50000	66.90000	26918.00000	66.90000	30957.00000	66.90000	29788.00000	66.90000	29848.00000	66.90000	28491.00000	66.90000	32170.00000	66.95000	29128.00000	66.95000	19451.00000	66.95000	21103.50000	66.85000	24324.00000	66.85000	20113.50000	66.85000	41414.00000	66.85000	28147.50000	66.85000	16728.00000	66.85000	23467.00000	66.85000	21003.00000	66.85000	22898.00000	66.85000	20397.50000	66.85000	20072.00000	66.85000	22157.50000	66.85000	21874.50000	66.85000	18244.50000	66.85000
	67.70000	28871.00000	67.70000	38493.00000	67.70000	26427.50000	67.70000	30660.00000	67.70000	29418.50000	67.70000	29279.00000	67.70000	27990.00000	67.70000	31846.50000	67.70000	28785.00000	67.70000	18772.50000	67.70000	20630.00000	67.80000	23789.50000	67.80000	19905.50000	67.80000	40778.00000	67.80000	27743.00000	67.80000	16254.50000	67.80000	22974.50000	67.80000	20416.00000	67.80000	22306.00000	67.80000	20040.50000	67.80000	19349.00000	67.80000	21586.00000	67.80000	21229.00000	67.80000	17746.50000	67.70000
	68.80000	28229.00000	68.80000	37404.00000	68.80000	25862.50000	68.80000	29756.00000	68.80000	28813.00000	68.80000	28586.00000	68.80000	27171.50000	68.80000	31027.50000	68.80000	27938.00000	68.80000	18316.50000	68.80000	19924.50000	68.80000	23327.50000	68.90000	19508.50000	68.90000	40131.50000	68.90000	27174.50000	68.90000	15792.00000	68.80000	22643.50000	68.80000	19813.50000	68.70000	21734.00000	68.70000	19540.00000	68.70000	18713.50000	68.70000	20848.00000	68.70000	20505.50000	68.70000	17330.50000	68.90000
	69.90000	27616.00000	69.90000	36845.50000	69.90000	25427.00000	69.90000	29195.00000	69.90000	28164.00000	69.90000	28092.50000	69.90000	26375.00000	69.90000	30532.00000	69.90000	27492.50000	69.90000	17719.00000	69.90000	19394.00000	69.90000	22790.50000	69.90000	19097.50000	69.90000	39265.00000	69.90000	26794.00000	69.90000	15298.00000	69.90000	22225.50000	69.90000	19385.50000	69.90000	21184.00000	69.90000	19008.50000	69.90000	18152.00000	69.90000	20251.50000	69.90000	19847.50000	69.90000	16856.00000	69.80000
	70.70000	27081.00000	70.70000	35985.50000	70.70000	24779.50000	70.70000	28584.50000	70.70000	27695.50000	70.70000	27460.50000	70.70000	25718.00000	70.70000	30030.50000	70.70000	27252.50000	70.70000	17244.50000	70.70000	18898.50000	70.70000	22369.00000	70.70000	18625.00000	70.70000	38552.00000	70.70000	26271.50000	70.70000	14853.50000	70.70000	21755.50000	70.70000	18831.00000	70.70000	20647.00000	70.70000	18545.50000	70.70000	17507.50000	70.70000	19536.00000	70.70000	19208.50000	70.70000	16265.50000	70.70000
	71.70000	26298.50000	71.70000	35058.50000	71.70000	24265.00000	71.70000	27873.00000	71.70000	27107.50000	71.70000	26797.00000	71.70000	24815.00000	71.70000	29368.00000	71.80000	26536.00000	71.80000	16691.00000	71.80000	18354.50000	71.80000	21666.50000	71.80000	18243.50000	71.80000	37793.50000	71.80000	25819.50000	71.80000	14411.50000	71.90000	21148.50000	71.90000	18172.00000	71.90000	19961.00000	71.90000	17889.00000	71.90000	16757.50000	71.90000	18758.50000	71.90000	18473.50000	71.90000	15672.00000	71.90000
	72.70000	25849.50000	72.70000	34340.00000	72.70000	23709.00000	72.70000	27340.00000	72.70000	26549.00000	72.70000	26265.00000	72.70000	24209.00000	72.70000	28724.00000	72.70000	26021.50000	72.70000	16127.00000	72.70000	17963.00000	72.70000	21368.00000	72.70000	17886.00000	72.70000	37035.00000	72.70000	25244.00000	72.70000	13948.00000	72.70000	20767.00000	72.70000	17691.00000	72.70000	19498.00000	72.70000	17516.50000	72.70000	16263.50000	72.70000	18183.00000	72.70000	17928.00000	72.70000	15229.00000	72.70000
	73.70000	25192.50000	73.70000	33438.00000	73.70000	23177.50000	73.70000	26588.00000	73.70000	25931.00000	73.70000	25510.00000	73.70000	23262.00000	73.70000	27998.00000	73.70000	25385.50000	73.70000	15538.50000	73.70000	17256.50000	73.70000	20758.50000	73.70000	17384.50000	73.70000	36189.50000	73.70000	24630.00000	73.70000	13505.50000	73.70000	20351.00000	73.70000	17002.50000	73.70000	18825.50000	73.70000	16896.00000	73.70000	15758.50000	73.70000	17534.00000	73.70000	17199.50000	73.70000	14661.00000	73.70000
	74.80000	24569.00000	74.80000	32868.50000	74.80000	22812.00000	74.80000	25977.50000	74.80000	25300.50000	74.80000	24805.50000	74.80000	22507.00000	74.80000	27551.00000	74.85000	24759.50000	74.85000	15035.50000	74.85000	16811.00000	74.95000	20204.00000	74.95000	16981.50000	74.95000	35276.00000	74.95000	23967.00000	74.95000	13109.00000	74.95000	19838.00000	74.95000	16447.50000	74.95000	18333.00000	74.95000	16332.50000	74.95000	15043.00000	74.95000	16853.50000	74.95000	16554.50000	74.95000	14131.00000	74.85000
	75.80000	24021.50000	75.80000	31887.00000	75.80000	22089.00000	75.80000	25346.00000	75.80000	24833.50000	75.80000	24008.50000	75.80000	21667.50000	75.80000	26830.00000	75.85000	24191.00000	75.85000	14558.00000	75.85000	16243.00000	75.95000	19777.50000	75.95000	16587.50000	75.95000	34511.50000	75.95000	23416.00000	75.95000	12614.50000	75.95000	19271.00000	75.95000	15755.00000	75.95000	17735.50000	75.95000	15741.00000	75.95000	14560.50000	75.95000	16251.50000	75.95000	15910.00000	75.95000	13495.00000	75.85000
	76.80000	23574.00000	76.80000	31121.00000	76.80000	21583.50000	76.80000	24869.00000	76.80000	24283.50000	76.80000	23681.00000	76.80000	20815.00000	76.80000	26323.00000	76.80000	23684.00000	76.80000	14093.00000	76.80000	15737.50000	76.80000	19318.50000	76.70000	16384.50000	76.70000	33945.50000	76.70000	22981.00000	76.70000	12226.50000	76.80000	18972.50000	76.80000	15374.00000	76.80000	17311.50000	76.80000	15163.00000	76.80000	14107.00000	76.80000	15670.50000	76.80000	15363.00000	76.80000	13112.00000	76.70000
	77.90000	22811.50000	77.90000	30252.50000	77.90000	21119.50000	77.90000	24221.00000	77.90000	23791.00000	77.90000	22890.00000	77.90000	20032.50000	77.90000	25754.50000	77.95000	23046.50000	77.95000	13693.00000	77.95000	15224.50000	77.95000	18801.00000	77.95000	15904.50000	77.95000	33016.50000	77.95000	22304.50000	77.95000	11858.50000	77.95000	18397.50000	77.95000	14781.50000	77.95000	16802.50000	77.95000	14662.50000	77.95000	13581.50000	77.95000	15072.50000	77.95000	14836.50000	77.95000	12576.00000	77.95000
	78.80000	22322.00000	78.80000	29646.00000	78.80000	20623.00000	78.80000	23597.00000	78.80000	23228.00000	78.80000	22195.00000	78.80000	19079.50000	78.80000	25132.00000	78.80000	22556.50000	78.80000	13198.00000	78.80000	14766.50000	78.80000	18359.50000	78.85000	15537.50000	78.85000	32225.00000	78.85000	21863.00000	78.85000	11468.50000	78.85000	17969.00000	78.85000	14151.00000	78.85000	16363.00000	78.85000	14123.00000	78.85000	13061.50000	78.85000	14387.50000	78.85000	14206.50000	78.85000	12179.00000	78.85000
	79.70000	21745.00000	79.70000	28849.50000	79.70000	20062.00000	79.70000	22926.50000	79.70000	22738.00000	79.70000	21486.00000	79.70000	18311.00000	79.70000	24684.00000	79.70000	22050.00000	79.70000	12791.00000	79.70000	14286.00000	79.70000	17908.50000	79.70000	15180.50000	79.70000	31309.00000	79.70000	21476.00000	79.70000	11133.00000	79.70000	17452.50000	79.70000	13627.50000	79.70000	15904.00000	79.70000	13559.50000	79.70000	12626.50000	79.70000	13867.00000	79.70000	13773.50000	79.70000	11717.50000	79.70000
	80.80000	21114.50000	80.80000	28112.00000	80.80000	19595.00000	80.80000	22309.50000	80.80000	22081.50000	80.80000	20786.00000	80.80000	17523.50000	80.80000	24068.00000	80.80000	21618.00000	80.80000	12319.50000	80.80000	13776.00000	80.80000	17525.00000	80.70000	14700.50000	80.70000	30372.00000	80.70000	20732.00000	80.70000	10765.00000	80.70000	17011.00000	80.70000	13013.00000	80.70000	15534.50000	80.70000	13129.50000	80.70000	12198.00000	80.70000	13315.00000	80.70000	13291.50000	80.70000	11293.50000	80.70000
	81.80000	20476.50000	81.80000	27293.50000	81.80000	19124.50000	81.80000	21727.00000	81.80000	21586.00000	81.80000	20050.50000	81.80000	16754.00000	81.80000	23491.00000	81.70000	21173.50000	81.70000	11896.00000	81.70000	13334.50000	81.70000	17056.00000	81.70000	14400.00000	81.70000	29687.50000	81.70000	20226.50000	81.70000	10365.00000	81.70000	16576.50000	81.70000	12511.00000	81.70000	14967.00000	81.70000	12576.00000	81.70000	11784.00000	81.70000	12773.00000	81.70000	12721.00000	81.70000	10921.00000	81.60000
	82.80000	20068.00000	82.80000	26472.50000	82.80000	18645.00000	82.80000	21127.00000	82.80000	21043.00000	82.80000	19367.50000	82.80000	16052.00000	82.80000	23157.00000	82.80000	20563.00000	82.80000	11572.00000	82.80000	12790.00000	82.80000	16563.00000	82.70000	14061.00000	82.70000	28767.00000	82.70000	19786.00000	82.70000	10083.50000	82.70000	16053.50000	82.70000	11981.00000	82.70000	14564.50000	82.70000	12173.50000	82.70000	11342.00000	82.70000	12355.00000	82.70000	12208.00000	82.70000	10534.50000	82.70000
	83.90000	19322.00000	83.90000	25576.50000	83.90000	18018.00000	83.90000	20423.00000	83.90000	20472.00000	83.90000	18401.50000	83.90000	15280.00000	83.90000	22349.50000	83.95000	19688.50000	83.95000	11102.50000	83.95000	12340.50000	83.95000	16058.00000	84.10000	13656.00000	84.10000	27609.00000	84.10000	19090.50000	84.10000	9643.50000	84.05000	15467.00000	84.05000	11362.50000	83.95000	14063.00000	83.95000	11598.00000	83.95000	10874.00000	83.95000	11774.50000	83.95000	11739.50000	83.95000	10070.00000	84.05000
	84.80000	18918.00000	84.80000	24855.00000	84.80000	17629.00000	84.80000	19947.50000	84.80000	20008.00000	84.80000	17763.00000	84.80000	14632.50000	84.80000	21828.50000	84.80000	19324.50000	84.80000	10846.50000	84.80000	11915.00000	84.90000	15609.00000	84.90000	13310.00000	84.90000	26873.50000	84.90000	18565.00000	84.90000	9443.50000	84.90000	15069.00000	84.90000	11024.50000	84.90000	13649.00000	84.90000	11180.50000	84.90000	10574.00000	84.90000	11277.50000	84.90000	11341.00000	84.90000	9798.00000	84.90000
	85.80000	18236.00000	85.80000	24014.50000	85.80000	17081.50000	85.80000	19352.50000	85.80000	19373.00000	85.80000	16823.50000	85.80000	13846.50000	85.80000	20959.00000	85.80000	18640.00000	85.80000	10413.50000	85.80000	11455.50000	85.80000	15170.50000	85.80000	12957.50000	85.80000	25904.00000	85.80000	18013.50000	85.80000	9135.50000	85.80000	14580.00000	85.80000	10637.00000	85.80000	13135.00000	85.80000	10773.00000	85.80000	10125.00000	85.80000	10886.50000	85.80000	10860.00000	85.80000	9443.00000	85.80000
	86.95000	17715.50000	86.95000	23273.50000	86.95000	16636.00000	86.95000	18817.50000	86.95000	18820.00000	86.95000	16182.00000	86.95000	13186.00000	86.95000	20504.00000	86.95000	18095.50000	86.95000	10088.50000	86.95000	11033.50000	86.95000	14699.00000	86.95000	12578.00000	86.95000	24720.50000	86.95000	17418.00000	86.95000	8926.00000	86.95000	14072.50000	86.95000	10131.50000	86.95000	12642.00000	86.95000	10425.50000	86.95000	9830.00000	86.95000	10548.50000	86.95000	10499.00000	86.95000	9165.50000	86.95000
	87.70000	17143.50000	87.70000	22449.50000	87.70000	16127.50000	87.70000	18205.50000	87.70000	18233.50000	87.70000	15362.00000	87.70000	12686.50000	87.70000	19848.00000	87.70000	17506.50000	87.70000	9698.50000	87.70000	10638.00000	87.70000	14317.00000	87.80000	12189.00000	87.80000	23753.50000	87.80000	16876.00000	87.80000	8632.00000	87.80000	13584.50000	87.80000	9703.50000	87.80000	12245.50000	87.80000	9987.00000	87.80000	9474.00000	87.80000	10068.50000	87.80000	10090.00000	87.80000	8831.50000	87.90000
	88.80000	16677.00000	88.80000	21732.00000	88.80000	15785.00000	88.80000	17622.00000	88.80000	17817.00000	88.80000	14598.50000	88.80000	12119.00000	88.80000	19296.50000	88.70000	16961.00000	88.70000	9380.00000	88.70000	10335.00000	88.70000	13894.50000	88.70000	11820.50000	88.70000	22808.50000	88.70000	16231.00000	88.70000	8302.00000	88.70000	13069.00000	88.70000	9423.50000	88.70000	11712.00000	88.70000	9627.00000	88.70000	9140.00000	88.70000	9683.00000	88.70000	9703.00000	88.70000	8638.50000	88.70000
	89.70000	15971.00000	89.70000	20833.00000	89.70000	15200.50000	89.70000	17072.50000	89.70000	17160.50000	89.70000	13870.00000	89.70000	11605.00000	89.70000	18570.50000	89.80000	16364.00000	89.80000	9144.00000	89.80000	9919.50000	89.90000	13469.00000	89.95000	11399.50000	89.95000	21848.00000	89.95000	15618.00000	89.95000	8051.50000	89.85000	12542.50000	89.85000	9061.00000	89.85000	11258.00000	89.85000	9385.00000	89.85000	8900.00000	89.85000	9324.00000	89.85000	9374.00000	89.85000	8407.00000	89.95000
	90.70000	15530.00000	90.70000	20111.50000	90.70000	14777.00000	90.70000	16401.00000	90.70000	16694.50000	90.70000	13185.00000	90.70000	11081.50000	90.70000	17970.00000	90.70000	15834.00000	90.70000	9049.00000	90.70000	9657.50000	90.70000	13129.00000	90.80000	11084.00000	90.80000	20864.00000	90.80000	15095.50000	90.80000	7867.00000	90.80000	12135.00000	90.80000	8754.50000	90.80000	10973.00000	90.80000	8977.00000	90.80000	8576.50000	90.80000	8975.00000	90.80000	9029.50000	90.80000	8183.00000	90.80000
	91.80000	14878.00000	91.80000	19323.00000	91.80000	14318.00000	91.80000	15819.00000	91.80000	15945.00000	91.80000	12524.50000	91.80000	10625.50000	91.80000	17325.50000	91.70000	15127.00000	91.70000	8851.00000	91.70000	9354.00000	91.70000	12639.50000	91.70000	10771.50000	91.70000	19876.00000	91.70000	14528.00000	91.70000	7670.50000	91.70000	11633.00000	91.70000	8396.00000	91.70000	10584.00000	91.70000	8727.50000	91.70000	8374.50000	91.70000	8725.00000	91.70000	8866.50000	91.70000	7990.00000	91.80000
	92.80000	14482.00000	92.80000	18696.50000	92.80000	13956.00000	92.80000	15390.50000	92.80000	15463.50000	92.80000	11905.50000	92.80000	10205.50000	92.80000	16698.50000	92.70000	14785.50000	92.70000	8693.00000	92.70000	9065.00000	92.70000	12412.50000	92.70000	10377.50000	92.70000	18989.50000	92.70000	13830.00000	92.70000	7384.00000	92.70000	11140.00000	92.70000	8129.50000	92.70000	10286.00000	92.70000	8438.00000	92.70000	8127.00000	92.70000	8424.50000	92.70000	8610.50000	92.70000	7818.50000	92.70000
Dissociation Curve
	E1, CY3		E2, CY3		E3, CY3		E4, CY3		E5, CY3		E6, CY3		E7, CY3		E8, CY3		E9, CY3		E10, CY3		E11, CY3		E12, CY3		F1, CY3		F2, CY3		F3, CY3		F4, CY3		F5, CY3		F6, CY3		F7, CY3		F8, CY3		F9, CY3		F10, CY3		F11, CY3		F12, CY3		G1, CY3
	Temperature (°C)	Fluorescence (R (Multicomponent view))	Temperature (°C)	Fluorescence (R (Multicomponent view))	Temperature (°C)	Fluorescence (R (Multicomponent view))	Temperature (°C)	Fluorescence (R (Multicomponent view))	Temperature (°C)	Fluorescence (R (Multicomponent view))	Temperature (°C)	Fluorescence (R (Multicomponent view))	Temperature (°C)	Fluorescence (R (Multicomponent view))	Temperature (°C)	Fluorescence (R (Multicomponent view))	Temperature (°C)	Fluorescence (R (Multicomponent view))	Temperature (°C)	Fluorescence (R (Multicomponent view))	Temperature (°C)	Fluorescence (R (Multicomponent view))	Temperature (°C)	Fluorescence (R (Multicomponent view))	Temperature (°C)	Fluorescence (R (Multicomponent view))	Temperature (°C)	Fluorescence (R (Multicomponent view))	Temperature (°C)	Fluorescence (R (Multicomponent view))	Temperature (°C)	Fluorescence (R (Multicomponent view))	Temperature (°C)	Fluorescence (R (Multicomponent view))	Temperature (°C)	Fluorescence (R (Multicomponent view))	Temperature (°C)	Fluorescence (R (Multicomponent view))	Temperature (°C)	Fluorescence (R (Multicomponent view))	Temperature (°C)	Fluorescence (R (Multicomponent view))	Temperature (°C)	Fluorescence (R (Multicomponent view))	Temperature (°C)	Fluorescence (R (Multicomponent view))	Temperature (°C)	Fluorescence (R (Multicomponent view))	Temperature (°C)
	25.00000	49146.50000	25.05000	52635.50000	25.05000	43711.00000	25.05000	16703.00000	25.05000	11418.50000	25.05000	9965.00000	25.05000	9527.50000	25.05000	9113.00000	25.05000	10557.00000	25.05000	9738.50000	25.05000	9581.50000	25.05000	14564.50000	25.00000	13542.00000	25.00000	11334.50000	25.00000	10423.00000	25.00000	8402.00000	25.00000	13287.00000	25.00000	12538.00000	25.00000	8857.00000	25.00000	7766.50000	25.00000	12478.00000	25.00000	13611.50000	25.00000	9709.00000	25.00000	8797.00000	25.00000
	25.70000	48929.00000	25.70000	52601.00000	25.70000	44580.50000	25.70000	16854.00000	25.70000	11475.00000	25.70000	10001.00000	25.70000	9531.50000	25.70000	9052.50000	25.70000	10493.00000	25.70000	9626.00000	25.70000	9457.50000	25.70000	14672.50000	25.70000	13612.50000	25.70000	11346.50000	25.70000	10424.00000	25.70000	8398.50000	25.70000	13392.50000	25.70000	12488.00000	25.70000	8801.50000	25.70000	7631.00000	25.70000	12432.00000	25.70000	13624.50000	25.70000	9646.50000	25.70000	8691.50000	25.70000
	26.90000	48687.50000	27.00000	52200.50000	27.00000	44808.50000	27.00000	17114.50000	27.00000	11579.50000	27.00000	9961.50000	27.00000	9441.00000	27.00000	8948.50000	27.00000	10428.00000	27.00000	9662.00000	27.00000	9453.50000	26.90000	14776.00000	26.80000	13911.00000	26.90000	11538.50000	26.90000	10584.00000	26.90000	8324.50000	26.90000	13778.00000	26.90000	12627.50000	26.90000	8800.00000	26.90000	7588.50000	26.90000	12738.50000	26.90000	13580.50000	26.90000	9597.00000	26.90000	8731.00000	26.90000
	28.00000	48277.00000	28.00000	52120.50000	28.00000	45263.00000	28.00000	17298.00000	28.00000	11682.00000	28.00000	10112.00000	28.00000	9606.50000	28.00000	9061.50000	28.00000	10448.00000	28.00000	9799.00000	28.00000	9606.00000	28.00000	14995.50000	27.90000	14438.50000	27.80000	11837.00000	27.80000	10721.00000	27.90000	8264.00000	27.90000	14397.00000	27.90000	12681.50000	27.90000	8861.50000	27.90000	7505.50000	27.90000	13242.50000	27.90000	13766.50000	27.90000	9805.50000	27.90000	8645.00000	27.90000
	28.90000	48131.00000	28.90000	51672.00000	28.90000	45811.00000	28.90000	17816.00000	28.90000	11878.00000	28.90000	10336.50000	28.90000	9710.50000	28.90000	9080.50000	28.90000	10493.50000	28.90000	10097.00000	28.90000	9702.00000	28.90000	15341.50000	28.80000	15515.00000	28.80000	12413.00000	28.80000	11105.50000	28.80000	8287.00000	28.80000	15398.00000	28.80000	13100.50000	28.80000	8926.50000	28.80000	7498.00000	28.80000	13983.50000	28.80000	14006.50000	28.80000	9878.00000	28.80000	8711.00000	28.80000
	29.80000	47833.50000	29.80000	51451.00000	29.80000	46181.50000	29.80000	18331.00000	29.80000	12263.50000	29.80000	10780.50000	29.80000	9870.00000	29.80000	9295.00000	29.80000	10474.00000	29.80000	10460.00000	29.80000	9920.50000	29.80000	15892.00000	29.90000	16693.50000	29.90000	13185.00000	29.90000	11628.00000	29.90000	8252.00000	29.90000	16345.50000	29.90000	13426.00000	29.90000	9006.50000	29.90000	7479.50000	29.90000	14860.00000	29.90000	14267.00000	29.90000	10094.50000	29.90000	8709.00000	29.90000
	30.90000	47435.00000	30.90000	50964.50000	30.90000	46660.50000	30.90000	19082.50000	30.90000	12726.50000	30.90000	11363.00000	30.90000	10191.00000	30.90000	9425.50000	30.90000	10542.00000	30.90000	10880.00000	30.90000	10272.50000	30.90000	16458.50000	30.90000	18261.00000	30.90000	14280.50000	30.90000	12489.00000	30.90000	8263.50000	30.90000	17720.00000	30.90000	14047.00000	30.90000	9126.50000	30.90000	7388.00000	30.90000	16043.50000	30.90000	14766.50000	30.90000	10313.50000	30.90000	8807.00000	30.90000
	31.90000	47046.00000	31.80000	50709.00000	31.80000	46770.50000	31.80000	19879.00000	31.80000	13449.00000	31.80000	11991.50000	31.80000	10637.50000	31.80000	9770.50000	31.80000	10756.50000	31.80000	11430.00000	31.80000	10732.50000	31.80000	17279.00000	31.80000	20024.00000	31.80000	15505.50000	31.80000	13324.50000	31.80000	8339.50000	31.80000	19271.00000	31.80000	14776.50000	31.80000	9389.00000	31.80000	7392.00000	31.80000	17483.00000	31.80000	15370.00000	31.80000	10770.50000	31.80000	8977.00000	31.80000
	32.80000	46692.00000	32.80000	50255.50000	32.80000	47060.50000	32.80000	20961.50000	32.80000	14406.00000	32.80000	12901.50000	32.80000	11272.50000	32.80000	10139.50000	32.80000	10826.00000	32.80000	12187.00000	32.80000	11306.00000	32.75000	18035.00000	32.75000	22100.00000	32.75000	16956.50000	32.75000	14498.50000	32.75000	8364.50000	32.75000	20758.00000	32.75000	15654.00000	32.75000	9754.00000	32.75000	7386.00000	32.75000	19082.50000	32.75000	16157.50000	32.75000	11344.50000	32.75000	9142.00000	32.80000
	33.80000	46231.50000	33.80000	49873.50000	33.80000	47068.00000	33.80000	22165.50000	33.80000	15691.00000	33.80000	14149.00000	33.80000	11867.50000	33.80000	10595.50000	33.80000	11055.00000	33.80000	12983.00000	33.80000	11931.00000	33.80000	18800.00000	33.80000	24425.50000	33.80000	18662.00000	33.80000	15905.00000	33.80000	8535.50000	33.80000	22289.00000	33.80000	16925.50000	33.80000	10218.50000	33.80000	7398.50000	33.80000	20724.00000	33.80000	17160.00000	33.80000	11999.00000	33.80000	9263.00000	33.80000
	34.75000	45827.00000	34.75000	49692.50000	34.75000	47331.00000	34.75000	23687.50000	34.75000	17493.00000	34.75000	15540.50000	34.75000	12826.50000	34.75000	11210.00000	34.75000	11307.00000	34.75000	14110.00000	34.75000	12695.00000	34.75000	19636.50000	34.75000	27100.00000	34.75000	20572.50000	34.75000	17665.00000	34.75000	8740.50000	34.75000	23903.50000	34.75000	18474.50000	34.75000	10823.00000	34.75000	7344.00000	34.75000	22587.50000	34.75000	18551.50000	34.75000	13066.50000	34.75000	9684.00000	34.75000
	35.70000	45435.50000	35.75000	49351.50000	35.75000	47469.50000	35.75000	25318.00000	35.75000	19595.00000	35.75000	17350.00000	35.75000	14065.00000	35.75000	12084.00000	35.75000	11721.00000	35.75000	15487.00000	35.75000	13923.50000	35.75000	20537.00000	35.80000	29552.50000	35.80000	22179.50000	35.80000	19543.00000	35.80000	9017.00000	35.75000	25100.00000	35.75000	19944.50000	35.75000	11567.00000	35.75000	7398.00000	35.75000	24307.50000	35.75000	19999.50000	35.75000	14236.50000	35.75000	10150.00000	35.80000
	36.75000	44963.00000	36.80000	48916.50000	36.80000	47184.50000	36.80000	27168.50000	36.80000	22423.50000	36.80000	19603.50000	36.80000	15420.50000	36.80000	13152.00000	36.80000	12174.50000	36.80000	16925.50000	36.80000	15129.50000	36.80000	21184.00000	36.80000	31855.00000	36.80000	23970.00000	36.80000	21546.50000	36.80000	9405.00000	36.80000	26155.00000	36.80000	21507.00000	36.80000	12728.00000	36.80000	7353.00000	36.80000	25796.00000	36.80000	21409.00000	36.80000	15556.00000	36.80000	10600.00000	36.75000
	37.75000	44231.00000	37.75000	48522.00000	37.75000	47213.50000	37.75000	28892.00000	37.75000	25363.50000	37.75000	22404.50000	37.75000	16964.00000	37.75000	14425.00000	37.75000	12806.00000	37.75000	18502.50000	37.75000	16435.50000	37.85000	21614.50000	37.75000	33773.00000	37.75000	25416.50000	37.75000	23470.00000	37.75000	9915.00000	37.85000	26861.50000	37.85000	22822.00000	37.85000	13894.50000	37.85000	7409.00000	37.85000	26830.50000	37.85000	22643.50000	37.85000	17079.00000	37.85000	11133.00000	37.75000
	38.80000	43565.50000	38.80000	48119.50000	38.80000	47004.00000	38.80000	30273.00000	38.80000	28252.50000	38.80000	25582.50000	38.80000	18841.00000	38.80000	15680.00000	38.80000	13505.50000	38.80000	20271.50000	38.80000	17829.50000	38.80000	22017.50000	38.80000	35157.00000	38.80000	26501.50000	38.80000	25139.00000	38.80000	10548.50000	38.80000	27160.50000	38.80000	23927.00000	38.80000	15379.00000	38.80000	7575.50000	38.80000	27982.00000	38.80000	23755.00000	38.80000	18670.00000	38.80000	11877.50000	38.80000
	39.75000	43291.00000	39.75000	48163.00000	39.75000	47154.00000	39.75000	31873.50000	39.75000	30991.50000	39.75000	29015.00000	39.75000	20709.50000	39.75000	17322.00000	39.75000	14247.00000	39.75000	21911.00000	39.75000	19420.00000	39.80000	22521.50000	39.70000	36028.50000	39.70000	27248.00000	39.70000	26507.00000	39.70000	11160.00000	39.70000	27328.50000	39.70000	24976.50000	39.70000	17045.50000	39.70000	7755.00000	39.70000	28551.00000	39.70000	24649.50000	39.70000	20348.50000	39.70000	12762.50000	39.70000
	40.75000	42704.50000	40.75000	47855.00000	40.75000	47082.50000	40.75000	32975.50000	40.75000	32806.50000	40.75000	31503.50000	40.75000	22366.50000	40.75000	18755.50000	40.75000	15012.50000	40.75000	23237.00000	40.75000	20705.50000	40.70000	22776.00000	40.70000	36497.50000	40.70000	27765.00000	40.70000	27531.00000	40.70000	11810.50000	40.70000	27214.50000	40.70000	25631.50000	40.70000	18631.00000	40.70000	8023.00000	40.70000	28982.50000	40.70000	25148.50000	40.70000	21731.00000	40.70000	13698.00000	40.70000
	41.70000	41784.50000	41.70000	47261.50000	41.70000	46783.00000	41.70000	33640.50000	41.70000	34018.50000	41.70000	33045.00000	41.70000	23578.50000	41.70000	19812.00000	41.70000	15644.00000	41.70000	24153.00000	41.70000	21420.00000	41.70000	22406.00000	41.70000	36469.00000	41.70000	28006.00000	41.70000	27969.00000	41.70000	12462.50000	41.70000	26930.00000	41.70000	25945.00000	41.70000	20062.50000	41.70000	8375.50000	41.70000	28862.00000	41.70000	25373.50000	41.70000	22641.00000	41.70000	14666.50000	41.70000
	42.75000	41173.50000	42.75000	46769.00000	42.75000	46467.50000	42.75000	34158.50000	42.75000	34696.50000	42.75000	34073.00000	42.75000	24704.00000	42.75000	20990.00000	42.75000	16179.50000	42.75000	24827.50000	42.75000	22186.00000	42.75000	22399.00000	42.75000	36407.00000	42.75000	27899.50000	42.75000	28436.00000	42.75000	13119.00000	42.75000	26530.50000	42.75000	26245.50000	42.75000	21226.50000	42.75000	8852.00000	42.75000	28866.00000	42.75000	25399.50000	42.75000	23254.50000	42.75000	15822.50000	42.75000
	43.75000	40408.00000	43.75000	46392.00000	43.75000	46692.00000	43.75000	34911.00000	43.75000	34935.50000	43.75000	34473.00000	43.75000	25391.00000	43.75000	21734.50000	43.75000	16847.50000	43.75000	25374.00000	43.75000	22726.00000	43.75000	22373.50000	43.75000	36211.50000	43.75000	27753.00000	43.75000	28567.50000	43.75000	13408.00000	43.75000	26236.50000	43.75000	26282.00000	43.75000	21991.00000	43.75000	9461.00000	43.75000	28676.00000	43.75000	25370.50000	43.75000	23711.00000	43.75000	16687.50000	43.75000
	44.75000	40077.00000	44.75000	46125.50000	44.75000	46858.50000	44.75000	35629.00000	44.75000	35169.00000	44.75000	35092.50000	44.75000	26308.50000	44.75000	22389.50000	44.75000	17366.00000	44.75000	25934.00000	44.75000	22992.00000	44.75000	22313.00000	44.70000	35832.00000	44.70000	27517.50000	44.70000	28676.50000	44.70000	13699.00000	44.70000	25924.00000	44.70000	26321.50000	44.70000	22598.00000	44.70000	10374.00000	44.70000	28524.50000	44.70000	25309.00000	44.70000	23806.50000	44.70000	17267.00000	44.70000
	45.80000	39410.50000	45.80000	45800.00000	45.80000	46663.50000	45.80000	36104.00000	45.80000	34907.50000	45.80000	34978.50000	45.80000	26568.00000	45.80000	22784.00000	45.80000	17473.50000	45.80000	26080.50000	45.80000	22954.50000	45.80000	22032.00000	45.75000	35491.50000	45.80000	27344.50000	45.80000	28686.00000	45.80000	13915.50000	45.80000	25403.00000	45.80000	26163.50000	45.80000	22979.50000	45.80000	11087.00000	45.80000	28187.00000	45.80000	25140.50000	45.80000	23686.00000	45.80000	17829.50000	45.75000
	46.85000	39071.50000	46.85000	45344.00000	46.85000	46597.00000	46.85000	36492.50000	46.85000	34735.50000	46.85000	35125.00000	46.85000	26817.00000	46.85000	22938.50000	46.85000	17695.50000	46.85000	26137.00000	46.85000	22972.50000	46.85000	22071.50000	46.80000	34866.50000	46.75000	26892.00000	46.75000	28516.00000	46.75000	14192.00000	46.75000	25011.50000	46.75000	26087.00000	46.75000	23266.00000	46.75000	11907.00000	46.75000	27880.00000	46.75000	24981.00000	46.75000	23626.50000	46.75000	18134.50000	46.80000
	47.70000	38454.00000	47.70000	45042.50000	47.70000	46511.50000	47.70000	37036.50000	47.70000	34702.00000	47.70000	35369.50000	47.70000	26826.00000	47.70000	23043.00000	47.70000	17901.50000	47.70000	26110.50000	47.70000	23090.50000	47.70000	21991.50000	47.70000	34203.50000	47.70000	26603.50000	47.70000	28285.00000	47.70000	14277.50000	47.70000	24680.00000	47.70000	25838.50000	47.70000	23394.00000	47.70000	12495.50000	47.70000	27411.00000	47.70000	24914.00000	47.70000	23423.50000	47.70000	18374.50000	47.70000
	48.70000	37935.00000	48.70000	44600.50000	48.70000	46304.00000	48.70000	37319.00000	48.70000	34699.50000	48.70000	35384.50000	48.70000	26731.50000	48.70000	22958.50000	48.70000	17862.00000	48.70000	26140.00000	48.70000	23067.50000	48.70000	21977.50000	48.75000	33450.00000	48.70000	26041.50000	48.70000	28209.00000	48.70000	14422.00000	48.70000	24101.00000	48.70000	25675.50000	48.70000	23493.50000	48.70000	12886.00000	48.70000	26996.50000	48.70000	24636.50000	48.70000	23240.50000	48.70000	18663.00000	48.75000
	49.70000	37296.00000	49.70000	44016.00000	49.70000	45994.50000	49.70000	37588.50000	49.70000	34372.00000	49.70000	35588.00000	49.70000	26580.00000	49.70000	22896.00000	49.70000	17896.50000	49.70000	26144.50000	49.70000	22969.00000	49.75000	21887.00000	49.75000	32662.50000	49.75000	25674.50000	49.75000	27662.50000	49.75000	14363.00000	49.75000	23580.50000	49.75000	25343.50000	49.75000	23341.00000	49.75000	13175.50000	49.75000	26577.50000	49.75000	24252.50000	49.75000	23022.50000	49.75000	18831.00000	49.80000
	50.85000	36644.50000	50.90000	43493.50000	50.90000	45746.50000	50.90000	37826.50000	50.90000	34252.00000	50.90000	35805.50000	50.90000	26504.00000	50.90000	22921.00000	50.90000	18090.50000	50.90000	25955.00000	50.90000	22960.00000	50.90000	21852.50000	50.80000	31977.50000	50.80000	21924.00000	50.80000	27400.50000	50.90000	14349.00000	50.90000	22961.00000	50.90000	25109.50000	50.90000	23218.00000	50.90000	13472.00000	50.90000	26128.00000	50.90000	23899.50000	50.90000	22867.50000	50.90000	19038.50000	50.80000
	51.70000	35761.50000	51.70000	42813.50000	51.70000	45413.50000	51.70000	37881.50000	51.70000	34012.50000	51.70000	35871.50000	51.70000	26395.00000	51.70000	22676.50000	51.70000	18002.50000	51.70000	25870.50000	51.70000	22962.00000	51.70000	21899.00000	51.70000	31239.50000	51.75000	24648.50000	51.75000	26933.50000	51.75000	14310.00000	51.75000	22333.50000	51.75000	24799.50000	51.75000	23170.00000	51.75000	13470.50000	51.75000	25685.00000	51.75000	23701.00000	51.75000	22576.50000	51.75000	19240.50000	51.70000
	52.70000	35120.50000	52.70000	41920.50000	52.70000	45110.00000	52.70000	37899.50000	52.70000	33884.50000	52.70000	35655.50000	52.70000	26249.50000	52.70000	22683.00000	52.70000	18170.50000	52.70000	25850.50000	52.70000	22906.50000	52.70000	21874.50000	52.75000	30315.00000	52.75000	24245.50000	52.75000	26567.00000	52.75000	14235.00000	52.75000	21782.50000	52.75000	24518.00000	52.75000	22993.50000	52.75000	13724.50000	52.75000	25136.00000	52.75000	23246.50000	52.75000	22494.50000	52.75000	19479.50000	52.75000
	53.70000	34100.00000	53.70000	41109.00000	53.70000	44695.50000	53.70000	37888.50000	53.70000	33571.50000	53.70000	35521.00000	53.70000	26145.00000	53.70000	22615.00000	53.70000	18125.00000	53.70000	25463.50000	53.70000	22738.50000	53.75000	21805.00000	53.75000	29496.00000	53.75000	23601.50000	53.75000	26131.50000	53.75000	14141.50000	53.75000	21150.50000	53.75000	24146.00000	53.75000	22828.50000	53.75000	13657.00000	53.75000	24561.50000	53.75000	23069.50000	53.75000	22349.50000	53.75000	19757.50000	53.85000
	54.70000	33603.00000	54.70000	40658.50000	54.70000	44376.50000	54.70000	38095.50000	54.70000	33463.00000	54.70000	35201.00000	54.70000	25990.50000	54.70000	22703.50000	54.70000	18149.00000	54.70000	25519.00000	54.70000	22879.00000	54.70000	21935.00000	54.70000	28683.50000	54.70000	23103.00000	54.70000	25732.00000	54.70000	14015.50000	54.70000	20592.00000	54.70000	23900.50000	54.70000	22781.50000	54.70000	13802.50000	54.70000	24114.00000	54.70000	22765.00000	54.70000	22146.50000	54.70000	20281.00000	54.70000
	55.70000	32678.50000	55.70000	39677.00000	55.70000	43719.50000	55.70000	37914.00000	55.70000	33162.50000	55.70000	34697.00000	55.70000	25589.50000	55.70000	22614.00000	55.70000	18076.00000	55.70000	25324.00000	55.70000	22799.50000	55.70000	21928.50000	55.70000	27967.50000	55.70000	22601.50000	55.70000	25100.50000	55.70000	13826.00000	55.70000	19866.50000	55.70000	23309.00000	55.70000	22494.50000	55.70000	13815.50000	55.70000	23474.00000	55.70000	22272.50000	55.70000	22084.00000	55.70000	20685.00000	55.70000
	56.70000	31998.00000	56.70000	39039.00000	56.70000	43394.00000	56.70000	37907.50000	56.70000	33040.00000	56.70000	34361.00000	56.70000	25470.50000	56.70000	22628.00000	56.70000	17979.50000	56.70000	25304.50000	56.70000	22871.50000	56.70000	21986.00000	56.70000	27267.50000	56.70000	22133.50000	56.70000	24468.50000	56.70000	13639.50000	56.70000	19281.00000	56.70000	22853.00000	56.70000	22925.50000	56.70000	13835.50000	56.70000	22936.00000	56.70000	21889.00000	56.70000	21908.50000	56.70000	21226.00000	56.75000
	57.70000	31350.50000	57.70000	38244.50000	57.70000	42832.00000	57.70000	37595.50000	57.70000	32624.50000	57.70000	33654.00000	57.70000	24910.50000	57.70000	22574.00000	57.70000	17798.50000	57.70000	25179.00000	57.70000	22714.00000	57.70000	22010.50000	57.70000	26427.50000	57.70000	21662.50000	57.70000	24024.00000	57.70000	13468.50000	57.70000	18623.00000	57.70000	22400.50000	57.70000	22795.50000	57.70000	13856.50000	57.70000	22316.00000	57.70000	21289.50000	57.70000	21732.50000	57.70000	21782.00000	57.70000
	58.70000	30697.00000	58.70000	37400.50000	58.70000	42260.50000	58.70000	37301.50000	58.70000	32350.50000	58.70000	32883.00000	58.70000	24520.50000	58.70000	22421.00000	58.70000	17694.00000	58.70000	24920.00000	58.70000	22783.50000	58.70000	22203.50000	58.70000	25728.50000	58.70000	21097.00000	58.70000	23459.50000	58.70000	13360.50000	58.70000	18088.00000	58.70000	21804.00000	58.70000	22802.50000	58.70000	13938.50000	58.70000	21663.00000	58.70000	20831.50000	58.70000	21573.00000	58.70000	22431.50000	58.70000
	59.70000	30012.00000	59.70000	36647.50000	59.70000	41706.50000	59.70000	37087.00000	59.70000	31890.50000	59.70000	32157.00000	59.70000	24045.00000	59.70000	22333.50000	59.70000	17390.00000	59.70000	24790.50000	59.70000	22796.50000	59.70000	22330.50000	59.70000	24933.00000	59.70000	20512.50000	59.70000	22933.50000	59.70000	13088.00000	59.70000	17523.00000	59.70000	21307.00000	59.70000	22784.50000	59.70000	13954.50000	59.70000	21130.00000	59.70000	20323.00000	59.70000	21371.50000	59.70000	22687.50000	59.70000
	60.70000	29375.50000	60.70000	35805.00000	60.70000	41122.50000	60.70000	36788.50000	60.70000	31459.50000	60.70000	31319.50000	60.70000	23452.50000	60.70000	21997.00000	60.70000	17086.00000	60.70000	24441.00000	60.70000	22722.00000	60.70000	22224.00000	60.75000	24322.00000	60.75000	19973.00000	60.75000	22255.00000	60.75000	12912.50000	60.70000	16823.00000	60.70000	20676.50000	60.70000	22659.50000	60.70000	13965.00000	60.70000	20580.50000	60.70000	19824.50000	60.70000	20963.50000	60.70000	22969.00000	60.75000
	61.70000	28645.50000	61.70000	35275.00000	61.70000	40622.00000	61.70000	36490.50000	61.70000	31136.50000	61.70000	30604.00000	61.70000	22863.50000	61.70000	21786.50000	61.70000	16935.50000	61.70000	24056.50000	61.70000	22497.00000	61.70000	22396.00000	61.70000	23458.00000	61.70000	19462.50000	61.70000	21837.00000	61.70000	12697.00000	61.70000	16232.00000	61.70000	19986.50000	61.70000	22415.00000	61.70000	14056.50000	61.70000	19973.50000	61.70000	19336.00000	61.70000	20631.50000	61.70000	23066.50000	61.70000
	62.75000	27995.50000	62.75000	34347.50000	62.75000	39994.00000	62.75000	35928.50000	62.75000	30724.50000	62.75000	29766.00000	62.75000	22400.00000	62.75000	21380.50000	62.75000	16571.50000	62.75000	23634.00000	62.75000	22280.50000	62.85000	22504.00000	62.85000	22672.00000	62.85000	18964.50000	62.85000	21252.00000	62.85000	12445.00000	62.85000	15750.00000	62.85000	19545.00000	62.85000	22100.00000	62.85000	14151.00000	62.85000	19495.50000	62.85000	18849.00000	62.85000	20333.00000	62.85000	23194.50000	62.85000
	63.70000	27383.50000	63.70000	33705.50000	63.70000	39461.50000	63.70000	35648.00000	63.70000	30121.00000	63.70000	28844.00000	63.70000	21872.50000	63.70000	21041.50000	63.70000	16337.00000	63.70000	23259.50000	63.70000	22084.00000	63.70000	22503.00000	63.75000	22171.00000	63.75000	18443.00000	63.75000	20640.00000	63.75000	12260.50000	63.70000	15173.00000	63.70000	18920.00000	63.70000	21818.00000	63.70000	14188.00000	63.70000	18851.00000	63.70000	18399.00000	63.70000	20036.00000	63.70000	23022.50000	63.75000
	64.80000	26828.00000	64.80000	32796.00000	64.80000	38800.50000	64.80000	35130.00000	64.80000	29611.00000	64.80000	27943.50000	64.80000	21274.00000	64.80000	20551.00000	64.80000	15927.50000	64.80000	22681.50000	64.80000	21662.00000	64.80000	22485.00000	64.80000	21498.50000	64.80000	17880.00000	64.80000	20136.50000	64.80000	12035.50000	64.80000	14661.00000	64.80000	18384.00000	64.80000	21336.00000	64.80000	14137.50000	64.80000	18342.50000	64.80000	17985.00000	64.80000	19651.50000	64.80000	22931.00000	64.80000
	65.80000	26280.50000	65.80000	31984.00000	65.80000	38243.50000	65.80000	34505.00000	65.80000	28923.50000	65.80000	27054.50000	65.80000	20583.00000	65.80000	20068.00000	65.80000	15543.00000	65.80000	22141.00000	65.80000	21301.00000	65.90000	22177.50000	65.80000	20991.00000	65.80000	17403.00000	65.80000	19569.50000	65.80000	11913.50000	65.70000	14143.50000	65.70000	17868.00000	65.70000	20950.50000	65.70000	14159.00000	65.70000	17872.00000	65.70000	17511.00000	65.70000	19420.50000	65.70000	22759.00000	65.70000
	66.70000	25815.50000	66.70000	31372.50000	66.70000	37635.50000	66.70000	34030.00000	66.70000	28497.00000	66.70000	26291.00000	66.70000	20085.00000	66.70000	19469.00000	66.70000	15313.00000	66.70000	21690.50000	66.70000	20929.00000	66.70000	22046.00000	66.70000	20229.50000	66.70000	16957.50000	66.70000	19213.00000	66.70000	11723.00000	66.70000	13755.00000	66.70000	17411.50000	66.70000	20500.50000	66.70000	13995.00000	66.70000	17429.00000	66.70000	17109.50000	66.70000	19105.00000	66.70000	22714.00000	66.70000
	67.80000	25402.00000	67.80000	30666.50000	67.80000	37090.50000	67.80000	33516.00000	67.80000	27973.00000	67.80000	25194.50000	67.80000	19463.50000	67.80000	19038.00000	67.80000	14973.50000	67.80000	21048.50000	67.80000	20441.50000	67.80000	21805.00000	67.80000	19710.00000	67.80000	16500.00000	67.80000	18665.00000	67.80000	11481.00000	67.80000	13327.00000	67.80000	16811.50000	67.80000	20062.50000	67.80000	13989.00000	67.80000	16882.00000	67.80000	16689.00000	67.80000	18722.00000	67.80000	22312.50000	67.80000
	68.80000	24739.50000	68.80000	29980.50000	68.80000	36484.00000	68.80000	32937.50000	68.80000	27304.50000	68.80000	24221.00000	68.80000	18894.00000	68.80000	18417.50000	68.80000	14500.00000	68.80000	20419.50000	68.80000	19919.50000	68.70000	21506.00000	68.70000	19151.00000	68.70000	15979.50000	68.70000	18192.50000	68.70000	11327.50000	68.70000	12885.50000	68.70000	16261.00000	68.70000	19509.00000	68.70000	13748.50000	68.70000	16500.00000	68.70000	16313.50000	68.70000	18288.00000	68.70000	22043.00000	68.70000
	69.70000	24339.00000	69.70000	29322.50000	69.70000	35831.00000	69.70000	32202.50000	69.70000	26603.50000	69.70000	23372.00000	69.70000	18297.50000	69.70000	17888.00000	69.70000	14217.50000	69.70000	19779.00000	69.70000	19365.00000	69.70000	21034.00000	69.80000	18710.00000	69.90000	15399.00000	69.90000	17699.50000	69.90000	11156.00000	69.90000	12422.00000	69.90000	15758.50000	69.90000	19002.50000	69.90000	13448.00000	69.90000	15966.50000	69.90000	15726.00000	69.90000	17831.50000	69.90000	21496.50000	69.90000
	70.80000	23820.00000	70.80000	28590.50000	70.80000	35053.50000	70.80000	31638.50000	70.80000	25959.00000	70.80000	22366.50000	70.80000	17620.50000	70.80000	17354.50000	70.80000	13813.00000	70.80000	19179.50000	70.80000	18994.00000	70.80000	20768.00000	70.90000	18026.00000	70.90000	14972.00000	70.90000	17251.50000	70.90000	11043.00000	70.90000	12202.50000	70.90000	15249.50000	70.90000	18372.50000	70.90000	13188.00000	70.90000	15512.50000	70.90000	15423.50000	70.90000	17466.50000	70.90000	21162.50000	70.90000
	71.70000	23213.50000	71.80000	27877.00000	71.80000	34425.50000	71.80000	30767.50000	71.80000	25372.50000	71.80000	21526.00000	71.80000	17458.50000	71.80000	16731.00000	71.80000	13322.00000	71.80000	18614.00000	71.80000	18429.00000	71.90000	20354.50000	71.70000	17506.50000	71.70000	14480.50000	71.70000	16941.50000	71.70000	10884.50000	71.70000	11758.00000	71.70000	14853.50000	71.70000	17976.00000	71.70000	12986.00000	71.70000	15165.00000	71.70000	14987.50000	71.70000	17154.00000	71.70000	20809.00000	71.70000
	72.80000	22728.00000	72.80000	27132.00000	72.80000	33685.50000	72.80000	29980.00000	72.80000	24625.00000	72.80000	20614.50000	72.80000	16770.50000	72.80000	16188.50000	72.80000	12998.50000	72.80000	17947.00000	72.80000	17823.00000	72.80000	20117.50000	72.80000	16913.50000	72.80000	14134.00000	72.80000	16515.00000	72.80000	10788.50000	72.80000	11473.50000	72.80000	14319.00000	72.80000	17264.50000	72.80000	12606.00000	72.80000	14666.00000	72.80000	14655.50000	72.80000	16730.50000	72.80000	20192.00000	72.85000
	73.85000	22257.00000	73.85000	26515.00000	73.85000	32982.00000	73.85000	29033.00000	73.85000	24067.00000	73.85000	19710.50000	73.85000	16255.00000	73.85000	15664.00000	73.85000	12637.50000	73.85000	17330.50000	73.85000	17294.50000	73.85000	19519.50000	73.95000	16465.00000	73.95000	13592.50000	73.95000	15966.00000	73.95000	10664.00000	73.95000	11031.50000	73.95000	13949.50000	73.95000	16667.00000	73.95000	12241.00000	73.95000	14416.50000	73.95000	14339.00000	73.95000	16335.00000	73.95000	19709.00000	73.90000
	74.70000	21800.00000	74.70000	25915.00000	74.70000	32276.00000	74.70000	28066.00000	74.70000	23355.00000	74.70000	18788.00000	74.70000	15750.50000	74.70000	15107.50000	74.70000	12383.00000	74.70000	16741.00000	74.70000	16700.50000	74.70000	19132.00000	74.70000	15899.50000	74.80000	13295.00000	74.80000	15585.50000	74.80000	10552.50000	74.80000	10788.50000	74.80000	13466.00000	74.80000	16205.50000	74.80000	11848.50000	74.80000	14005.00000	74.80000	14107.50000	74.80000	15979.50000	74.80000	19249.00000	74.70000
	75.70000	21341.00000	75.70000	25339.50000	75.70000	31605.00000	75.70000	27387.00000	75.70000	22648.50000	75.70000	18106.00000	75.70000	15214.50000	75.70000	14609.50000	75.70000	11913.00000	75.70000	16142.00000	75.70000	16192.00000	75.70000	18784.50000	75.80000	15360.00000	75.70000	12871.00000	75.70000	15154.00000	75.70000	10399.00000	75.70000	10494.50000	75.70000	13120.50000	75.70000	15656.00000	75.70000	11546.00000	75.70000	13766.00000	75.70000	13814.00000	75.70000	15564.50000	75.70000	18732.00000	75.70000
	76.80000	20771.50000	76.80000	24529.50000	76.80000	30515.00000	76.80000	26438.50000	76.80000	21752.00000	76.80000	17134.50000	76.80000	14655.50000	76.80000	14039.50000	76.80000	11518.00000	76.80000	15499.50000	76.80000	15598.00000	76.80000	18391.00000	76.95000	14809.50000	76.85000	12544.50000	76.85000	14640.00000	76.85000	10212.50000	76.80000	10157.00000	76.80000	12618.00000	76.80000	14976.50000	76.80000	11226.50000	76.80000	13363.00000	76.80000	13379.50000	76.80000	15085.00000	76.80000	17982.00000	76.90000
	77.80000	20350.00000	77.90000	23779.50000	77.90000	29835.00000	77.90000	25673.50000	77.90000	21123.00000	77.90000	16420.50000	77.90000	14151.50000	77.90000	13544.50000	77.90000	11226.00000	77.90000	14974.50000	77.90000	15096.00000	77.80000	17955.50000	77.70000	14382.00000	77.70000	12103.00000	77.70000	14197.00000	77.70000	10127.50000	77.70000	9852.50000	77.70000	12276.50000	77.70000	14540.00000	77.70000	10946.50000	77.70000	13064.00000	77.70000	13258.00000	77.70000	14778.50000	77.70000	17450.50000	77.70000
	78.80000	19914.50000	78.70000	23342.50000	78.70000	29166.50000	78.70000	25001.50000	78.70000	20362.00000	78.70000	15795.00000	78.70000	13601.50000	78.70000	13085.50000	78.70000	10950.00000	78.70000	14464.00000	78.70000	14570.50000	78.70000	17542.50000	78.70000	13941.50000	78.80000	11744.50000	78.80000	13820.50000	78.80000	9856.00000	78.80000	9531.50000	78.80000	11855.50000	78.80000	13987.00000	78.80000	10675.00000	78.80000	12766.00000	78.80000	12914.50000	78.80000	14364.50000	78.80000	16771.00000	78.70000
	79.70000	19351.00000	79.70000	22735.00000	79.70000	28329.50000	79.70000	24475.00000	79.70000	19587.50000	79.70000	15105.00000	79.70000	13158.00000	79.70000	12660.00000	79.70000	10646.00000	79.70000	13915.00000	79.70000	14049.00000	79.70000	17043.00000	79.80000	13536.50000	79.90000	11416.50000	79.90000	13250.00000	79.90000	9730.50000	79.80000	9319.00000	79.80000	11478.50000	79.80000	13490.50000	79.80000	10388.50000	79.80000	12481.50000	79.80000	12636.00000	79.80000	13945.00000	79.80000	16081.00000	79.80000
	80.85000	18803.50000	80.85000	21982.00000	80.85000	27580.50000	80.85000	23433.50000	80.85000	18720.00000	80.85000	14231.50000	80.85000	12553.00000	80.85000	12220.00000	80.85000	10380.50000	80.85000	13378.00000	80.85000	13648.50000	80.85000	16611.50000	80.85000	13045.50000	80.85000	11086.00000	80.85000	12765.50000	80.85000	9541.50000	80.85000	9027.00000	80.85000	11111.50000	80.85000	12931.50000	80.85000	10047.50000	80.85000	12291.00000	80.85000	12418.50000	80.85000	13469.50000	80.85000	15493.50000	80.80000
	81.95000	18333.50000	81.95000	21611.00000	81.95000	27060.50000	81.95000	22768.00000	81.95000	17891.50000	81.95000	13704.00000	81.95000	12192.50000	81.95000	11859.50000	81.95000	10052.50000	81.95000	12885.00000	81.95000	13047.00000	81.95000	16100.00000	81.95000	12690.00000	81.95000	10716.00000	81.95000	12335.50000	81.95000	9338.50000	81.95000	8679.50000	81.95000	10739.50000	81.95000	12417.00000	81.95000	9793.50000	81.95000	11974.50000	81.95000	12144.00000	81.95000	13207.00000	81.95000	14871.50000	81.85000
	82.90000	17874.50000	82.90000	20939.00000	82.90000	26336.50000	82.90000	21993.50000	82.90000	17108.00000	82.90000	13058.00000	82.90000	11759.50000	82.90000	11368.00000	82.90000	9882.50000	82.90000	12439.50000	82.90000	12610.00000	82.95000	15691.50000	82.95000	12395.50000	82.95000	10445.00000	82.95000	11938.00000	82.95000	9188.50000	82.95000	8613.00000	82.95000	10425.50000	82.95000	11994.50000	82.95000	9499.50000	82.95000	11784.00000	82.95000	11923.00000	82.95000	12709.00000	82.95000	14308.00000	82.95000
	83.80000	17561.00000	83.80000	20485.50000	83.80000	25671.50000	83.80000	21419.00000	83.80000	16249.50000	83.80000	12556.00000	83.80000	11394.00000	83.80000	11050.50000	83.80000	9622.50000	83.80000	11982.50000	83.80000	12190.50000	83.70000	15265.50000	83.70000	12017.50000	83.70000	10168.50000	83.70000	11534.00000	83.70000	9036.00000	83.70000	8366.00000	83.70000	10185.00000	83.70000	11658.50000	83.70000	9290.50000	83.70000	11796.00000	83.70000	11767.50000	83.70000	12387.50000	83.70000	13866.00000	83.70000
	84.80000	17058.50000	84.70000	19879.50000	84.70000	24927.50000	84.70000	20664.00000	84.70000	15391.50000	84.70000	11991.50000	84.70000	10945.50000	84.70000	10580.00000	84.70000	9374.00000	84.70000	11507.00000	84.70000	11719.50000	84.70000	14744.50000	84.80000	11678.50000	84.80000	9858.00000	84.80000	11099.00000	84.80000	8767.50000	84.70000	8157.50000	84.70000	9827.00000	84.70000	11171.50000	84.70000	9021.00000	84.70000	11620.00000	84.70000	11556.50000	84.70000	11962.50000	84.70000	13330.50000	84.80000
	85.80000	16716.50000	85.80000	19259.00000	85.80000	23991.00000	85.80000	20024.50000	85.80000	14523.00000	85.80000	11434.50000	85.80000	10586.50000	85.80000	10232.00000	85.80000	9125.00000	85.80000	11109.00000	85.80000	11351.50000	85.80000	14337.00000	85.95000	11300.00000	85.85000	9688.50000	85.85000	10769.50000	85.85000	8615.50000	85.85000	7937.50000	85.85000	9549.00000	85.85000	10747.50000	85.85000	8850.00000	85.85000	11450.00000	85.85000	11371.50000	85.85000	11552.00000	85.85000	12999.50000	85.90000
	86.70000	16194.00000	86.70000	18708.50000	86.70000	23299.50000	86.70000	19323.00000	86.70000	13739.00000	86.70000	10972.50000	86.70000	10163.00000	86.70000	9931.00000	86.70000	8975.00000	86.70000	10673.00000	86.70000	10975.00000	86.70000	13904.00000	86.80000	11009.00000	86.70000	9375.50000	86.70000	10450.50000	86.70000	8462.00000	86.70000	7797.50000	86.70000	9242.50000	86.70000	10462.50000	86.70000	8612.00000	86.70000	11282.00000	86.70000	11174.50000	86.70000	11073.50000	86.70000	12448.00000	86.80000
	87.95000	15692.00000	87.85000	18093.50000	87.85000	22516.50000	87.85000	18600.00000	87.85000	12962.50000	87.85000	10528.00000	87.85000	9764.50000	87.85000	9582.50000	87.85000	8797.00000	87.85000	10232.50000	87.85000	10516.00000	87.85000	13401.00000	87.80000	10625.00000	87.80000	9151.00000	87.80000	10094.50000	87.80000	8358.50000	87.80000	7594.50000	87.80000	8986.00000	87.80000	10031.00000	87.85000	8371.00000	87.85000	11201.00000	87.85000	11019.50000	87.85000	10782.50000	87.85000	12143.50000	87.80000
	89.00000	15151.00000	89.00000	17396.50000	89.00000	21516.00000	89.00000	17818.00000	89.00000	12132.00000	89.00000	10100.50000	89.00000	9468.00000	89.00000	9205.00000	89.00000	8518.50000	89.00000	9781.50000	89.00000	10167.50000	89.00000	13042.00000	88.95000	10255.50000	88.95000	8955.00000	88.95000	9779.00000	88.95000	8169.50000	88.95000	7426.00000	88.95000	8743.50000	88.95000	9679.00000	88.95000	8212.00000	88.95000	10966.50000	88.95000	10799.00000	88.95000	10424.50000	88.95000	11756.50000	88.85000
	89.80000	14778.50000	89.80000	16872.00000	89.80000	20808.00000	89.80000	17133.00000	89.80000	11489.00000	89.80000	9745.00000	89.80000	9129.00000	89.80000	8939.50000	89.80000	8416.00000	89.80000	9482.50000	89.80000	9836.00000	89.70000	12654.50000	89.80000	9886.00000	89.70000	8653.00000	89.70000	9395.50000	89.70000	8001.50000	89.70000	7284.50000	89.70000	8531.50000	89.70000	9258.00000	89.70000	7998.00000	89.70000	11002.00000	89.70000	10649.50000	89.70000	10166.00000	89.70000	11360.00000	89.70000
	90.90000	14241.50000	90.90000	16288.50000	90.90000	19829.00000	90.90000	16364.50000	90.90000	10770.00000	90.90000	9357.50000	90.90000	8832.50000	90.90000	8655.00000	90.90000	8197.50000	90.90000	9107.00000	90.90000	9485.50000	90.90000	12322.50000	90.85000	9616.50000	90.95000	8420.00000	90.95000	9068.00000	90.95000	7875.00000	90.95000	7170.00000	90.95000	8247.50000	90.95000	9004.00000	90.95000	7895.00000	90.95000	10839.00000	90.95000	10486.00000	90.95000	9898.50000	90.95000	11089.50000	90.85000
	91.90000	13755.00000	91.90000	15651.50000	91.90000	19175.50000	91.90000	15682.00000	91.90000	10348.50000	91.90000	9042.50000	91.90000	8537.00000	91.90000	8371.00000	91.90000	8006.00000	91.90000	8762.00000	91.90000	9188.00000	91.90000	11858.00000	91.95000	9320.50000	91.95000	8167.00000	91.95000	8830.50000	91.95000	7692.50000	91.95000	6954.00000	91.95000	7972.00000	91.95000	8715.00000	91.95000	7614.00000	91.95000	10630.50000	91.95000	10216.50000	91.95000	9649.50000	91.95000	10692.50000	91.95000
	92.90000	13498.50000	92.90000	15253.50000	92.90000	18446.50000	92.90000	15011.50000	92.90000	9837.50000	92.90000	8832.50000	92.90000	8317.50000	92.90000	8169.50000	92.90000	7899.50000	92.90000	8502.00000	92.90000	8959.00000	92.90000	11567.50000	92.85000	9071.50000	92.95000	8006.50000	92.95000	8596.50000	92.95000	7658.00000	92.95000	6889.00000	92.95000	7823.50000	92.95000	8383.50000	92.95000	7535.50000	92.95000	10515.00000	92.95000	10167.00000	92.95000	9439.50000	92.95000	10496.50000	92.80000
[truncated: 47 more columns]
